# Supplementary material for: Characterization of the Endometrial Microbiota of Healthy Mares Across the Estrous Cycle
Source: Animals (Basel). 2026 Feb 15;16(4):618. doi: 10.3390/ani16040618 (PMC12937484; doi:10.3390/ani16040618)
Supplement: Supplementary file 1 [file animals-16-00618-s001.zip]

Archive with 5 entries (5 files):
- Figure S1.pdf
- Figure S3.pdf
- Figure S5.pdf
- S2.xlsx
- S4.xlsx
