# Supplementary material for: Characterization of the Endometrial Microbiota of Healthy Mares Across the Estrous Cycle
Source: Animals (Basel). 2026 Feb 15;16(4):618. doi: 10.3390/ani16040618 (PMC12937484; doi:10.3390/ani16040618)
Supplement: Supplementary file 1 [file animals-16-00618-s001.zip › S2.xlsx]

## Sheet: Sheet1
S2: Relative abundance of the different phyla detected during diestrus (D) and estrus (E)
Phylum	D	E	Mean
Firmicutes	39.2332	38.8255	39.0293
Proteobacteria	29.797	22.6716	26.2343
Bacteroidota	14.0177	16.6396	15.3286
Actinobacteriota	12.1083	16.1658	14.1371
Verrucomicrobiota	1.37969	1.76446	1.57207
Cyanobacteria	0.95868	1.5501	1.25439
Fusobacteriota	1.05568	0.839924	0.947802
Fibrobacterota	0.43821	0.382772	0.410491
Patescibacteria	0.396076	0.349634	0.372855
Spirochaetota	0.232776	0.260432	0.246604
Campylobacterota	0.0889026	0.242918	0.16591
Desulfobacterota	0.140321	0.0498642	0.0950925
Deinococcota	0.0517238	0.0489607	0.0503422
Acidobacteriota	0.0398303	0.0561165	0.0479734
Chloroflexi	0.00278009	0.0760625	0.0394213
Myxococcota	0.0133559	0.0382906	0.0258233
Bdellovibrionota	0.0133559	0.0108956	0.0121257
Gemmatimonadota	0.00764584	0.00956297	0.00860441
Entotheonellaeota	0.0155188	0	0.0077594
Planctomycetota	0.00931128	0.000770351	0.00504081
Fermentibacterota	0	0.00671494	0.00335747
Ascomycota	0	0.00513567	0.00256784
Sumerlaeota	0	0.00239021	0.0011951
Synergistota	0	0.00237909	0.00118955
