# Supplementary material for: Characterization of the Endometrial Microbiota of Healthy Mares Across the Estrous Cycle
Source: Animals (Basel). 2026 Feb 15;16(4):618. doi: 10.3390/ani16040618 (PMC12937484; doi:10.3390/ani16040618)
Supplement: Supplementary file 1 [file animals-16-00618-s001.zip › S4.xlsx]

## Sheet: Sheet1
S4: Relative abundance of the 40 most abundant genera detected during estrus (E) and diestrus (D)
Genus	D	E	Mean
Staphylococcus	7.76476	8.20589	7.98533
Acinetobacter	7.19371	5.35335	6.27353
Sphingomonas	6.75913	4.65022	5.70467
Corynebacterium	4.55605	6.62582	5.59093
Streptococcus	6.62963	4.39241	5.51102
Rikenellaceae RC9 gut group	2.95692	4.15526	3.55609
Clostridium sensu stricto 1	2.01748	4.21494	3.11621
Pseudomonas	1.96982	3.0944	2.53211
UCG-002	1.92968	2.68926	2.30947
Flavobacterium	2.1801	1.72352	1.95181
Pasteurella	2.8374	0.323706	1.58055
Sarcina	1.63802	1.50544	1.57173
UCG-004	1.53441	1.33032	1.43236
Porphyromonas	1.86026	0.948997	1.40463
NK4A214 group	1.0874	1.48315	1.28528
Bacillus	0.978212	1.55478	1.2665
Brachybacterium	0.873772	1.38893	1.13135
Succinivibrio	1.93131	0.317996	1.12465
Lysinibacillus	0.944339	1.21776	1.08105
Kurthia	0.423766	1.71267	1.06822
Lawsonella	1.88583	0.0236794	0.954755
Fusobacterium	1.1952	0.634639	0.914917
Uncultured	0.809122	1.00683	0.907976
Bacteroides	1.12113	0.49492	0.808027
Kocuria	0.17546	1.39836	0.78691
Chryseobacterium	0.914426	0.533475	0.72395
Brevibacterium	0.523657	0.902976	0.713317
Sphingobacterium	0.430288	0.915196	0.672742
Janibacter	0.370051	0.939941	0.654996
Oribacterium	0.759274	0.54048	0.649877
Jeotgalicoccus	0.605158	0.687437	0.646298
Escherichia-Shigella	0.788955	0.441488	0.615222
Anaerococcus	0.988554	0.187947	0.588251
Pedobacter	0.5679	0.602431	0.585165
Allorhizobium-Neorhizobium-Pararhizobium-Rhizobium	0.685244	0.483634	0.584439
Uncultured	0.543312	0.611513	0.577413
Facklamia	0.683879	0.44753	0.565705
Hymenobacter	0.401669	0.721499	0.561584
Weissella	0.0691766	1.045	0.557087
